# Supplementary material for: Arl13b Regulates Breast Cancer Cell Migration and Invasion by Controlling Integrin-Mediated Signaling
Source: Cancers (Basel). 2019 Sep 29;11(10):1461. doi: 10.3390/cancers11101461 (PMC6826833; doi:10.3390/cancers11101461)
Supplement: Supplementary file 1 [file cancers-11-01461-s001.zip]

Archive with 2 entries (2 files):
- cancers-565117-supplementary-final.pdf
- Supplementary Video 1.avi
